# Supplementary material for: Fab glycosylation of immunoglobulin G does not associate with improvement of rheumatoid arthritis during pregnancy
Source: Arthritis Res Ther. 2016 Nov 25;18:274. doi: 10.1186/s13075-016-1172-1 (PMC5123206; doi:10.1186/s13075-016-1172-1)
Supplement: Additional file 2: — Data used for analysis. Contains the relative abundances of the observed glycans and the calculated glycosylation traits for the RA patients and healthy controls used in the current study. (XLSX 120 kb) [file 13075_2016_1172_MOESM2_ESM.xlsx]

## Sheet: Data for analysis
ra	tp_PC	H3N4F1Fc_PC	H4N4Fc_PC	H4N4F1Fc_PC	H5N4Fc_PC	H3N5F1Fc_PC	H5N4F1Fc_PC	H4N5F1Fc_PC	H4N4F1E1Fc_PC	H5N4E1Fc_PC	H5N5F1Fc_PC	H5N4F1E1Fc_PC	H4N5F1E1Fc_PC	H5N4E2Fc_PC	H5N5F1E1Fc_PC	H5N4F1E2Fc_PC	H5N5F1E2Fc_PC	GalactosylationFc_PC	SialylationFc_PC	FucosylationFc_PC	BisectionFc_PC	H3N4F1IgG_PC	H4N4IgG_PC	H4N4F1IgG_PC	H5N4IgG_PC	H3N5F1IgG_PC	H5N4F1IgG_PC	H4N5F1IgG_PC	H4N4F1E1IgG_PC	H5N4E1IgG_PC	H5N5F1IgG_PC	H5N4F1E1IgG_PC	H4N5F1E1IgG_PC	H5N4E2IgG_PC	H5N5F1E1IgG_PC	H5N4F1E2IgG_PC	H5N5F1E2IgG_PC	GalactosylationIgG_PC	SialylationIgG_PC	FucosylationIgG_PC	BisectionIgG_PC	H3N4F1Fab_PC	H4N4Fab_PC	H4N4F1Fab_PC	H5N4Fab_PC	H3N5F1Fab_PC	H5N4F1Fab_PC	H4N5F1Fab_PC	H4N4F1E1Fab_PC
1	1	0.196524	0.0119062	0.404501	0.00959244	0.0164597	0.149894	0.0319597	0.0334072	0.0112049	0.00620148	0.106665	0.00260779	0.00783077	0.00393152	0.00458457	0.00273048	0.544825	0.0940538	0.959466	0.0638907	0.13781	0.00666625	0.303626	0.00621539	0.0148633	0.129102	0.0400838	0.0306503	0.0105064	0.00799229	0.136225	0.00997651	0.0208571	0.044195	0.0481193	0.0531101	0.651825	0.237863	0.955755	0.170221
1	1	0.163224	0.0092091	0.363709	0.00744495	0.0596155	0.173996	0.0986296	0.0146045	0.0047307	0.0110964	0.0824394	0.00284104	0.00348979	0.00292231	0.00102281	0.00102478	0.532664	0.0593063	0.975125	0.17613	0.14875	0.00853129	0.320063	0.00655596	0.0558719	0.159344	0.0951981	0.0138305	0.006102	0.0132185	0.0874945	0.00556323	0.0109697	0.0303889	0.00852727	0.0295911	0.573785	0.120778	0.967841	0.229832	0.00225605	0.00365222	0.00232555	0.00218391	0.00620612	0.00298347	0.0190661	0.00146171
1	1	0.323539	0.00675689	0.331639	0.00373652	0.0368287	0.113115	0.0396613	0.0304001	0.00420254	0.0044569	0.0864749	0.00287127	0.00573555	0.00414876	0.00321205	0.0032219	0.433969	0.0762183	0.979569	0.0911888	0.30234	0.0083808	0.280861	0.00420776	0.0379938	0.0826868	0.0367369	0.0265004	0.0069646	0.00609567	0.0740233	0.0156656	0.0117652	0.0320389	0.0304231	0.0433165	0.475594	0.163101	0.968682	0.171847	0.00276662	0.00179737	0.00287704	0.0026544	0.0312905	0.00444721	0.0457226	0.0105522
1	1	0.108416	0.00395223	0.356675	0.00436898	0.0288785	0.216487	0.0841026	0.0153131	0.00399565	0.013087	0.146439	0.00317443	0.00514185	0.00429737	0.00316936	0.0025024	0.631097	0.0974234	0.982541	0.136042	0.0954692	0.00472991	0.324694	0.00398144	0.0251636	0.186544	0.0734485	0.0141847	0.00599523	0.0123912	0.141256	0.00657389	0.0130504	0.0320799	0.0235355	0.0369015	0.667552	0.173532	0.972243	0.186559	0.00296662	0.00693613	0.00180574	0.00131238	0.00696622	0.00388189	0.0140403	0.00348391
1	1	0.188664	0.00552584	0.408599	0.00420643	0.0429142	0.144301	0.0644972	0.0276825	0.00389051	0.00668718	0.0845637	0.00395002	0.00507943	0.00378783	0.00273192	0.00291939	0.513295	0.072668	0.981298	0.124756	0.137952	0.00479397	0.318965	0.00332319	0.0316772	0.124571	0.0590833	0.0303695	0.00762523	0.0101472	0.111278	0.00856578	0.0157958	0.0462959	0.0364272	0.0531298	0.619482	0.20742	0.968462	0.208899	0.00265312	0.00317742	0.000843747	0.000375006	0.00569021	0.00367416	0.0273079	0.00259972
1	1	0.223095	0.00297204	0.319932	0.00208295	0.0406642	0.140556	0.0510758	0.025662	0.00334507	0.00639353	0.155176	0.00323512	0.00719086	0.00585366	0.00659159	0.00617478	0.534803	0.116593	0.984409	0.113397	0.191862	0.00189786	0.277316	0.00125798	0.0372719	0.11907	0.05012	0.0213765	0.00454085	0.00774329	0.137959	0.011073	0.0182278	0.036623	0.0318482	0.0518135	0.589975	0.207676	0.974076	0.194645	0.00182466	0.000596278	0.00133999	0.000460686	0.00711128	0.00143629	0.0182506	0.00233584
1	1	0.136135	0.00409356	0.367082	0.00420008	0.0163875	0.184727	0.0512597	0.0342365	0.0051562	0.00659142	0.17297	0.00219332	0.00509486	0.00333123	0.00426864	0.00227265	0.618045	0.12058	0.981455	0.0820358	0.110786	0.00304992	0.289178	0.00239969	0.0127775	0.139895	0.0459993	0.0262325	0.00659389	0.00953227	0.155176	0.00819848	0.0142432	0.0515528	0.0565528	0.067832	0.690107	0.262505	0.973713	0.195892	0.00178634	0.0010832	0.00192826	0.000730266	0.00212087	0.00190248	0.0152914	0.00440517
1	1	0.221933	0.00527064	0.348784	0.00394962	0.0311176	0.124632	0.0552297	0.0419545	0.00591472	0.00627718	0.131173	0.00302783	0.0093094	0.00450292	0.00396358	0.00296063	0.519816	0.10952	0.975556	0.103116	0.171206	0.00468351	0.295593	0.00377901	0.0276918	0.111634	0.0583454	0.03691	0.00846563	0.00825393	0.132411	0.00927766	0.0255819	0.0344157	0.0284065	0.0433437	0.598697	0.208072	0.95749	0.181328	0.00081486	0.000737468	0.00194148	0.00129938	0.00435698	0.00192247	0.0192611	0.00261282
1	1	0.134411	0.0042711	0.300609	0.00573822	0.0365123	0.181769	0.0863016	0.0401612	0.0051999	0.015571	0.169981	0.00312594	0.00626465	0.00542331	0.00250838	0.00215234	0.611842	0.122871	0.978526	0.149086	0.124924	0.00326266	0.271835	0.00317522	0.031005	0.154162	0.0750557	0.036555	0.00751802	0.0147062	0.167764	0.00653593	0.019111	0.0317769	0.0151342	0.0374793	0.647449	0.196799	0.966933	0.196559	0.000832397	0.00473605	0.00351335	0.00142334	0.00509202	0.00646314	0.0187969	0.0066937
1	1	0.147653	0.00500853	0.325348	0.00545791	0.0278356	0.177414	0.0645596	0.0300419	0.00731814	0.00999203	0.174445	0.00305084	0.00753522	0.00639344	0.00496221	0.00298481	0.610507	0.126107	0.97468	0.114816	0.132313	0.00693502	0.297336	0.00548296	0.0204455	0.157573	0.0479835	0.0260483	0.0118569	0.00860709	0.164791	0.00557138	0.0200528	0.0225741	0.0322218	0.040207	0.655304	0.207903	0.955672	0.145389	0.00135494	0.00132157	0.00113959	0.00034263	0.0019433	0.00149006	0.008331	0.0020298
1	1	0.135984	0.00155041	0.37462	0.00166205	0.0162115	0.179028	0.048889	0.0281191	0.0023136	0.00641279	0.190636	0.00235541	0.00437865	0.00297048	0.00339611	0.00147311	0.620038	0.122445	0.990095	0.0783123	0.107525	0.00209844	0.300489	0.00202472	0.0131955	0.157661	0.0440603	0.0301471	0.00583937	0.00721124	0.206764	0.00592527	0.0173099	0.0213255	0.0392294	0.0391947	0.687919	0.230734	0.972728	0.130912	0.00226276	0.00258749	0.00373449	0.00164916	0.00587451	0.00456045	0.0119275	0.00536172
1	1	0.143979	0.00400231	0.31555	0.00380288	0.0389891	0.164363	0.0644532	0.0310205	0.00439093	0.011166	0.201736	0.00298941	0.00338636	0.00495848	0.00314176	0.00207129	0.608024	0.131147	0.984418	0.124627	0.120559	0.00280378	0.262287	0.00273498	0.0365316	0.138416	0.0605747	0.0308362	0.00553807	0.011704	0.197051	0.0100021	0.0115175	0.0341565	0.0259435	0.0493441	0.659657	0.225597	0.977406	0.202313	0.00219587	0.00173125	0.00202277	0.000208373	0.00581744	0.0017145	0.0157411	0.00393509
1	1	0.189267	0.00424671	0.369295	0.00461069	0.0287582	0.16942	0.0465146	0.0298348	0.00391251	0.00532998	0.129842	0.00249262	0.0056302	0.00377916	0.00437021	0.00269608	0.555783	0.0976272	0.9816	0.0895707	0.150347	0.00341276	0.286796	0.00328592	0.020733	0.130345	0.0395397	0.0247733	0.00716842	0.00799095	0.13165	0.00899966	0.0166984	0.052564	0.0593716	0.0563258	0.64716	0.244973	0.969435	0.186153	0.00240145	0.00077183	0.00161646	0.000869914	0.00399598	0.00171593	0.0172386	0.00455942
1	1	0.0634355	0.00706225	0.255441	0.0146326	0.0155096	0.298835	0.0575813	0.0139377	0.0105407	0.014666	0.227589	0.00208747	0.00701909	0.00466414	0.00472481	0.00227391	0.753	0.143427	0.960745	0.0967824	0.042586	0.00434559	0.205565	0.0100519	0.0110142	0.271962	0.0515767	0.0122204	0.0122683	0.0160175	0.222677	0.00349458	0.0184847	0.0363666	0.0417696	0.0396002	0.807798	0.243368	0.95485	0.15807	0.00158435	0.000905187	0.00162366	0.00117011	0.00203503	0.00157283	0.00726217	0.00282871
1	1	0.0501455	0.00372268	0.275993	0.00478017	0.0147663	0.202281	0.070712	0.0342119	0.00717713	0.0141652	0.29355	0.00404268	0.00804196	0.00670677	0.00542844	0.00427492	0.740747	0.190589	0.976278	0.114668	0.0606504	0.00522168	0.240846	0.00338372	0.0151793	0.162959	0.061128	0.031111	0.0106652	0.013807	0.216222	0.0070844	0.0186901	0.0429267	0.0386777	0.0714469	0.751475	0.282819	0.962039	0.211572	0.00147418	0.00141532	0.000969135	0.00027157	0.0015844	0.000617572	0.0106865	0.00312713
1	1	0.110326	0.00454895	0.374424	0.00530518	0.0219745	0.220861	0.0586404	0.0225326	0.00452644	0.00880259	0.148739	0.00238491	0.00417183	0.0056679	0.00388748	0.00320713	0.636434	0.103192	0.981448	0.100677	0.107988	0.0055599	0.341749	0.0074521	0.0180798	0.174163	0.0425151	0.0214686	0.00892705	0.00970097	0.139231	0.00503193	0.0110856	0.0303599	0.028639	0.0480493	0.66577	0.190283	0.966975	0.153737	0.000639114	0.0022513	0.00118424	0.0010928	0.00180341	0.00173962	0.0151285	0.00264517
1	1	0.397829	0.00351193	0.360793	0.00209711	0.0302435	0.0777627	0.0346181	0.0202555	0.00186774	0.00267024	0.0579332	0.00190757	0.0039978	0.00201908	0.0014038	0.00108955	0.361384	0.0484827	0.988525	0.072548	0.345056	0.0027567	0.307681	0.0013027	0.0295033	0.0669583	0.0374282	0.0208164	0.00386739	0.00484121	0.0708274	0.00815342	0.0168942	0.0299103	0.0219025	0.0321008	0.437023	0.137685	0.975179	0.141937	0.00108301	0.00308729	0.0021694	0.000473345	0.0053066	0.00207245	0.023253	0.00437078
1	1	0.127149	0.00180782	0.380773	0.00176596	0.025594	0.197074	0.0647583	0.033444	0.00245795	0.00945712	0.135757	0.00221372	0.0048323	0.00599015	0.00340254	0.00352293	0.605758	0.101689	0.989136	0.111536	0.0951061	0.00251242	0.297299	0.00186583	0.0208893	0.165152	0.0571085	0.0329391	0.0052302	0.0125069	0.147449	0.00572888	0.0139506	0.0475086	0.034003	0.060751	0.686211	0.228132	0.976441	0.204493	0.00198622	0.0063741	0.00881051	0.00267103	0.0117056	0.00203664	0.0149066	0.0087891
1	1	0.234299	0.00652103	0.370115	0.00402971	0.0353186	0.10054	0.0542769	0.0380923	0.00554705	0.00444196	0.122979	0.0033732	0.00771514	0.0050283	0.00441899	0.00330441	0.494193	0.102948	0.976187	0.105743	0.218407	0.00421383	0.298277	0.00230929	0.0400007	0.0793152	0.0583391	0.0270786	0.00451181	0.0058196	0.0950623	0.0157657	0.0161508	0.0398619	0.0357893	0.0590985	0.539756	0.202179	0.972814	0.218886	0.000597705	0.00138433	0.00204716	0.00138481	0.00572135	0.00108989	0.0183875	0.00433521
1	1	0.228322	0.00315805	0.342984	0.00226429	0.0507211	0.130446	0.0803293	0.0305861	0.00262661	0.00926848	0.103739	0.00236744	0.00456898	0.00435574	0.00194485	0.00231812	0.491244	0.0806691	0.987382	0.14936	0.216966	0.00292794	0.294105	0.00183976	0.0465731	0.106621	0.07464	0.029412	0.00457244	0.0102611	0.101353	0.00830047	0.0147377	0.0334458	0.0155918	0.0386522	0.531768	0.157523	0.975922	0.211873	0.00207269	0.00121272	0.0015016	0.00142869	0.00637252	0.00167414	0.0257605	0.00348411
1	1	0.0986557	0.0230504	0.362882	0.0213256	0.0196061	0.205491	0.0552739	0.0278654	0.018198	0.00921858	0.127912	0.00296864	0.0097031	0.00737098	0.00546716	0.00501142	0.645718	0.112339	0.927723	0.0994496	0.0720666	0.0157969	0.251461	0.0132468	0.0129834	0.153617	0.0459295	0.0228106	0.0149884	0.0148984	0.164554	0.00847846	0.0283606	0.0658645	0.0460541	0.0688897	0.742712	0.281652	0.927607	0.217044
1	1	0.149939	0.00648861	0.409472	0.00488486	0.0291176	0.177762	0.0557131	0.0271706	0.00428643	0.00702329	0.113456	0.0019597	0.0055043	0.00310637	0.00223629	0.00188015	0.570542	0.0846104	0.978836	0.0988001	0.119749	0.00372758	0.325535	0.00308381	0.0259359	0.150698	0.0591145	0.0290718	0.00731875	0.00938602	0.133811	0.00524658	0.0158236	0.0372878	0.0329265	0.041284	0.642967	0.196402	0.970046	0.178255	0.00107407	0.000818535	0.0015532	0.000324979	0.0027068	0.000858899	0.0154706	0.00223644
1	1	0.396573	0.0070312	0.279473	0.00411533	0.0561997	0.0810564	0.0409577	0.0263495	0.004468	0.00357864	0.0874405	0.00220959	0.00535593	0.00235258	0.0017793	0.00105976	0.369217	0.0696051	0.97903	0.106358	0.431521	0.00555976	0.239474	0.00260494	0.0540503	0.0516397	0.0361687	0.0207162	0.00464954	0.00480882	0.0734177	0.00879215	0.014763	0.01475	0.0176724	0.0194121	0.359073	0.11301	0.972423	0.137982
1	1	0.0540499	0.00381566	0.306189	0.0066449	0.009882	0.259264	0.0565055	0.0267087	0.00644278	0.0160076	0.205816	0.00234683	0.0062109	0.0135406	0.0143624	0.0122131	0.738285	0.160214	0.976886	0.110496	0.0492783	0.00418254	0.28022	0.0056531	0.00855148	0.224472	0.0455034	0.0248187	0.00794843	0.0137769	0.205411	0.00322987	0.0125071	0.0316745	0.0417708	0.0410019	0.763193	0.231821	0.969709	0.143738	0.00294149	0.00137317	0.00221163	0.000549055	0.00147971	0.00184463	0.00681941	0.00295164
1	1	0.115349	0.0218963	0.339235	0.013781	0.0216428	0.152999	0.05002	0.0246654	0.0117037	0.00739564	0.15672	0.00424129	0.0102729	0.0168868	0.0245092	0.0286814	0.642979	0.170572	0.942346	0.128868	0.0952725	0.0199963	0.316808	0.0148356	0.0220712	0.156595	0.0554402	0.0214133	0.0130901	0.00850997	0.142885	0.00501316	0.013832	0.0308162	0.0375592	0.0458613	0.673321	0.203862	0.938246	0.167712	0.00369928	0.00213016	0.00297385	0.000326291	0.00332593	0.000993097	0.0147998	0.00383513
1	1	0.227843	0.00388599	0.377397	0.0029675	0.026307	0.145267	0.041298	0.0227335	0.00337745	0.00452228	0.120862	0.00246271	0.00514943	0.0063736	0.0051509	0.00440234	0.521961	0.0926071	0.98462	0.0853659	0.181021	0.0027977	0.293733	0.00202828	0.0221988	0.110093	0.0407821	0.0215708	0.00554147	0.00693026	0.125937	0.0106034	0.0155346	0.0492148	0.0433127	0.0687013	0.612037	0.233982	0.974098	0.198431	0.00181431	0.00251741	0.000909935	0.00117436	0.00444305	0.00119774	0.0210474	0.00361569
1	1	0.120952	0.00382372	0.384314	0.00497237	0.0202004	0.23465	0.0531405	0.0153163	0.00480996	0.00828262	0.132873	0.00254354	0.00517409	0.00430835	0.00254095	0.00209846	0.629278	0.089739	0.98122	0.0905739	0.113954	0.00229958	0.315081	0.00344703	0.019303	0.185595	0.0509475	0.0147429	0.0072916	0.0130412	0.138422	0.00497167	0.0156004	0.0444834	0.0282573	0.0425628	0.672722	0.191376	0.971361	0.17531	0.000701226	0.00327461	0.00183526	0.000519152	0.00292837	0.00250346	0.0119064	0.00214973
1	1	0.0960814	0.00616621	0.317051	0.00812794	0.0215759	0.214645	0.0672216	0.0294693	0.00804746	0.0134779	0.194854	0.00342154	0.00601755	0.00639252	0.00452205	0.00292821	0.670678	0.13456	0.971641	0.115018	0.0920639	0.00666547	0.285688	0.00855017	0.0176649	0.175099	0.0537328	0.0232699	0.00915787	0.0138195	0.169462	0.00616712	0.0144732	0.0386322	0.0316053	0.0539485	0.70251	0.223372	0.961153	0.183965	0.00211218	0.0009405	0.00180368	0.0013004	0.00623448	0.00388673	0.0189233	0.00195543
1	1	0.0830414	0.00381791	0.328039	0.00544752	0.0109718	0.24881	0.0366765	0.0136754	0.00508313	0.00949402	0.18062	0.00222291	0.0087732	0.0169182	0.0285218	0.0178883	0.713771	0.164443	0.976878	0.0941718	0.0677665	0.00277848	0.278609	0.00403195	0.00963259	0.214796	0.0332387	0.0130214	0.00603699	0.00947715	0.191682	0.00314615	0.0161207	0.0372875	0.0651924	0.0471822	0.757204	0.254083	0.971032	0.139964	0.00206056	0.00180083	0.00163699	0.000569234	0.00146459	0.002805	0.0124439	0.00236296
1	1	0.053983	0.00399315	0.251317	0.00747132	0.00849656	0.223623	0.0479551	0.0332087	0.0101822	0.0123924	0.321327	0.00248635	0.0064454	0.00531014	0.00834626	0.00346319	0.76804	0.204512	0.971908	0.0801038	0.0457096	0.00283186	0.19718	0.00476474	0.00676697	0.166236	0.0387355	0.0300669	0.0118356	0.0112416	0.287772	0.00544883	0.0201392	0.0302931	0.0652675	0.0757102	0.810392	0.343825	0.960429	0.168196	0.00151999	0.00199452	0.00149324	0.000939265	0.00296938	0.00177022	0.00618753	0.0029008
1	1	0.151549	0.00576318	0.328061	0.00614078	0.0326608	0.182922	0.0553374	0.031119	0.00759825	0.00896761	0.165322	0.00282087	0.00960633	0.00493312	0.00494665	0.00225241	0.60424	0.122702	0.970891	0.106972	0.125787	0.00486998	0.270912	0.00565022	0.0284851	0.161363	0.0551041	0.0250043	0.00905436	0.0120311	0.148054	0.00662826	0.0186907	0.0437314	0.0371582	0.0474757	0.664468	0.219561	0.961735	0.193456	0.0018074	0.00375052	0.00100262	0.00332339	0.00390999	0.00424714	0.0148211	0.00509044
1	1	0.048952	0.00483402	0.305702	0.00821829	0.0133406	0.282976	0.0533496	0.0303437	0.00688198	0.00985237	0.215361	0.00192416	0.00567647	0.00525167	0.0042361	0.00310067	0.739631	0.142894	0.974389	0.0868191	0.0453717	0.0038489	0.245051	0.00467802	0.0128589	0.215852	0.0490674	0.0274834	0.00837266	0.0116755	0.218525	0.00463729	0.015676	0.0403521	0.0438161	0.0527339	0.776725	0.261911	0.967424	0.171325
1	1	0.286284	0.00367434	0.376041	0.00259343	0.0331486	0.123735	0.0391393	0.0311194	0.00301684	0.00466144	0.0806952	0.00230558	0.00575617	0.0033014	0.00284036	0.00168857	0.454428	0.0705043	0.984959	0.0842449	0.246501	0.0028251	0.333646	0.00152008	0.0295432	0.105482	0.0403	0.0245092	0.00427494	0.00683733	0.08284	0.00895693	0.0117875	0.0367671	0.0282093	0.0360002	0.518837	0.154671	0.979592	0.158405	0.0022696	0.00420433	0.00108076	0.000611235	0.00508456	0.000782035	0.0235389	0.0044969
0
0
0
0
0
0
0
0
0
0
0
0
0
0
0
0
0
0
0
0
0
0
0
0
0
0
0
0
0
[truncated: 137 more columns]
